# Supplementary material for: JARID1D-dependent androgen receptor and JunD signaling activation of osteoclast differentiation inhibits prostate cancer bone metastasis through demethylating H3K4
Source: Theranostics. 2025 Jan 1;15(4):1320–37. doi: 10.7150/thno.104135 (PMC11729558; doi:10.7150/thno.104135)
Supplement: Supplementary file 1 — Supplementary figures and tables. [file thnov15p1320s1.zip]

Archive with 3 entries (2 files):
- Supplementary-Meterial/
- Supplementary-Meterial/Supplementary-Material.docx
- Supplementary-Meterial/Supplementary-Material.pdf
